# Supplementary material for: Early-Life Exposure to Formaldehyde through Clothing
Source: Toxics. 2022 Jun 30;10(7):361. doi: 10.3390/toxics10070361 (PMC9318620; doi:10.3390/toxics10070361)
Supplement: Supplementary file 1 [file toxics-10-00361-s001.zip]

Archive with 1 entries (1 files):
- toxics-1773791-supplementary.pdf
